# Supplementary material for: BestCRM: An Exhaustive Search for Optimal Cis-Regulatory Modules in Promoters Accelerated by the Multidimensional Hash Function
Source: Int J Mol Sci. 2024 Feb 5;25(3):1903. doi: 10.3390/ijms25031903 (PMC10856692; doi:10.3390/ijms25031903)
Supplement: Supplementary file 1 [file ijms-25-01903-s001.zip]

Archive with 1 entries (1 files):
- ijms-2778462-supplementary.pdf
